# Supplementary material for: Single nuclear‐spatial transcriptomic sequencing reveals distinct puncture‐induced cell subpopulations in the intervertebral disc of a rat model
Source: Clin Transl Med. 2025 Jun 13;15(6):e70370. doi: 10.1002/ctm2.70370 (PMC12166128; doi:10.1002/ctm2.70370)
Supplement: Supplementary file 2 — Supporting Information [file CTM2-15-e70370-s003.xlsx]

## Sheet: supplementary file 2
Supplementary Table 2： DEGs of Stress Zone
	p_val	avg_log2FC	pct.1	pct.2	p_val_adj
Lcn2	3.16e-57	3.09939	1	0.171	3.09e-53
Fth1	9.62e-30	2.38008	1	0.985	9.4e-26
Sod2	7.49e-46	1.74323	0.977	0.19	7.32e-42
Hspb1	5.68e-22	1.69554	1	0.778	5.55e-18
Mt2A	7.75e-33	1.62668	0.977	0.275	7.57e-29
Ctsl	2.63e-22	1.39329	1	0.692	2.56e-18
Acly	2.02e-35	1.27628	0.909	0.189	1.97e-31
Papss2	3.62e-35	1.19323	0.864	0.162	3.53e-31
Lmcd1	6.41e-35	1.16423	0.795	0.129	6.26e-31
Gpx2	5.17e-48	1.11231	0.545	0.037	5.05e-44
Cebpd	1.93e-58	1.10322	0.727	0.057	1.89e-54
Timp1	9.99e-56	1.09633	0.955	0.142	9.75e-52
Ier3	3.09e-58	1.09384	0.886	0.094	3.02e-54
Pmepa1	1.12e-44	1.06931	0.75	0.09	1.1e-40
Angptl4	3.3e-100	1.0319	0.636	0.015	3.22e-96
Htra1	1.67e-23	1.02715	0.977	0.389	1.63e-19
Ldha	2.59e-25	1.02331	1	0.949	2.53e-21
Nfkbia	9.38e-59	1.00561	0.818	0.078	9.16e-55
Steap2	2.45e-61	1.0053	0.75	0.057	2.4e-57
Cxcl1	2.38e-31	0.96962	0.545	0.061	2.32e-27
Vegfa	5.67e-08	0.960392	0.614	0.323	0.000553406
Slc2a1	1.39e-09	0.948312	0.864	0.751	1.36e-05
Cpe	3.22e-19	0.922253	0.727	0.189	3.15e-15
Aebp1	8.62e-19	0.908341	0.795	0.235	8.42e-15
Gja1	1.36e-21	0.90492	0.727	0.17	1.33e-17
Rnd1	1.09e-75	0.89821	0.568	0.019	1.06e-71
Slc39a14	2.18e-41	0.886289	0.727	0.086	2.13e-37
Tgfbi	2.16e-16	0.871208	0.773	0.252	2.11e-12
Tubb6	2.48e-32	0.835902	0.636	0.085	2.42e-28
Plet1	1.02e-54	0.812	0.523	0.027	9.95e-51
Hmox1	1.22e-22	0.785616	0.364	0.038	1.19e-18
Ddit4	5.12e-17	0.775756	0.523	0.109	5e-13
Avpi1	5.52e-24	0.73225	0.5	0.071	5.39e-20
Clmp	4.78e-22	0.725107	0.5	0.078	4.67e-18
Pfkfb3	2.75e-29	0.72283	0.591	0.08	2.69e-25
Nfkbiz	2.41e-40	0.718639	0.545	0.045	2.35e-36
Sat1	2.43e-26	0.679866	0.591	0.088	2.37e-22
Slc1a1	1.56e-42	0.67627	0.477	0.031	1.52e-38
Ndrg1	4.09e-06	0.675115	0.5	0.23	0.0399817
Lgals3	4.88e-09	0.668589	1	0.939	4.77e-05
Mt1	2.04e-11	0.667972	0.5	0.144	2e-07
Pdrg1	4.47e-15	0.665361	0.614	0.163	4.36e-11
Klhl40	7.86e-31	0.653512	0.455	0.043	7.68e-27
Adm	6.77e-22	0.649967	0.5	0.076	6.61e-18
Ubc	3.8e-13	0.64511	0.773	0.268	3.71e-09
Btg2	3.4e-15	0.628321	0.5	0.11	3.33e-11
Marveld1	1.78e-16	0.621778	0.523	0.107	1.74e-12
Zfp36	2.58e-22	0.608263	0.523	0.079	2.52e-18
Ifrd1	2.07e-42	0.605877	0.432	0.024	2.02e-38
Cyp4b1	9.12e-23	0.605593	0.477	0.065	8.91e-19
Ppp1cc	9.22e-15	0.598627	0.591	0.148	9e-11
Zc3h12a	3.24e-48	0.597031	0.432	0.02	3.17e-44
P4ha2	1.71e-07	0.583985	0.477	0.179	0.00166942
Actr3	3.44e-15	0.56143	0.705	0.19	3.36e-11
Capg	1.9e-12	0.557781	0.636	0.187	1.86e-08
Ftl1	8.98e-08	0.547353	0.614	0.265	0.000877628
Junb	1.85e-20	0.540445	0.5	0.079	1.81e-16
Ninj1	9.5e-22	0.539315	0.477	0.068	9.28e-18
Rhoc	1.69e-13	0.530559	0.5	0.12	1.65e-09
Anxa2	6.99e-14	0.528198	0.636	0.172	6.83e-10
Birc2	3.21e-35	0.527222	0.432	0.031	3.13e-31
Ampd3	3.29e-35	0.522664	0.477	0.039	3.21e-31
Itga5	1.14e-15	0.511301	0.386	0.063	1.11e-11
Gapdh	7.76e-09	0.495363	0.705	0.273	7.58e-05
Txnip	1.2e-05	0.494098	0.909	0.808	0.117167
Cspg4	2.8e-14	0.489795	0.477	0.101	2.74e-10
Dbi	2.69e-17	0.488434	0.341	0.044	2.62e-13
Pdpn	1.28e-10	0.486848	0.523	0.154	1.25e-06
AABR07044711.1	2.68e-06	0.476929	0.932	0.647	0.0261679
Niban2	1.81e-15	0.468028	0.455	0.084	1.76e-11
Btg1	3.1e-11	0.456122	0.523	0.142	3.03e-07
Cd9	5.97e-10	0.44709	0.705	0.253	5.83e-06
Gys1	1.34e-14	0.442174	0.455	0.089	1.31e-10
Tns3	6.34e-15	0.44164	0.523	0.11	6.19e-11
H3f3a	2.59e-05	0.441545	0.705	0.393	0.25323
Creb3l1	1.27e-18	0.437777	0.409	0.058	1.24e-14
Ugp2	2.39e-07	0.431787	0.636	0.262	0.00232973
Tuba1c	7e-12	0.429289	0.455	0.104	6.84e-08
Azin1	1.83e-15	0.41807	0.409	0.07	1.78e-11
S100a10	5.01e-06	0.418056	0.568	0.255	0.048909
Nudt9	3.66e-10	0.41462	0.341	0.075	3.57e-06
Atf4	1.13e-06	0.412538	0.523	0.206	0.0110848
Eif4a1	9.66e-11	0.408071	0.523	0.143	9.43e-07
Ctsb	3.55e-06	0.406104	0.636	0.288	0.0346806
LOC684797	2.61e-11	0.405179	0.409	0.094	2.55e-07
Sema3c	1.32e-07	0.404499	0.568	0.212	0.00129187
Ell	7.04e-24	0.389719	0.364	0.035	6.88e-20
Xdh	2.23e-18	0.387312	0.364	0.046	2.18e-14
Hspa8	1.11e-12	0.386186	0.432	0.092	1.08e-08
Ndfip2	1.94e-12	0.377044	0.386	0.076	1.89e-08
AC134224.3	0.577005	0.373662	1	0.964	1
Tnip1	2.83e-13	0.372021	0.341	0.057	2.77e-09
LOC103689931	3.4e-06	0.370439	0.386	0.136	0.0331979
LOC108351137	0.000100747	0.370165	0.682	0.376	0.984096
Cyp7b1	3.81e-29	0.368776	0.295	0.017	3.72e-25
RT1-A1	1.21e-07	0.368697	0.614	0.234	0.00117981
Plod2	2.36e-05	0.364132	0.432	0.178	0.230851
Actn4	0.000139957	0.36317	0.523	0.263	1
NEWGENE-619861	2.26e-10	0.347784	0.409	0.098	2.21e-06
Pdgfa	0.000291442	0.346797	0.5	0.255	1
Dusp1	7.69e-08	0.345106	0.364	0.101	0.000751027
Col11a1	9.58e-05	0.34322	0.591	0.281	0.935577
Cstb	1.4e-09	0.341439	0.455	0.123	1.37e-05
Ybx3	4.33e-08	0.338899	0.364	0.099	0.000422836
Cd14	1.86e-21	0.332677	0.295	0.025	1.82e-17
AABR07053749.2	4.6e-07	0.330519	0.432	0.142	0.00449603
Fgr	5.61e-39	0.330481	0.273	0.008	5.48e-35
Lmo4	3.19e-15	0.327623	0.318	0.043	3.12e-11
Pea15	1.59e-06	0.322474	0.341	0.106	0.0155366
Arf4	4.72e-06	0.32097	0.455	0.172	0.0461019
St3gal4	6.35e-08	0.320362	0.318	0.081	0.000620384
LOC102549726	1.33e-09	0.319215	0.341	0.076	1.3e-05
Hes1	6.21e-14	0.318108	0.295	0.041	6.06e-10
Prdx1	1.44e-05	0.312498	0.318	0.106	0.140375
Rock2	4.02e-06	0.310497	0.386	0.132	0.0392943
Fxyd5	7.65e-09	0.307442	0.455	0.127	7.47e-05
Eef2	3.19e-05	0.300082	0.545	0.241	0.311394
Mtmr10	9.63e-10	0.297767	0.25	0.043	9.41e-06
Rpl41	5.44e-06	0.296976	1	0.997	0.0531517
Ackr3	2.61e-07	0.293426	0.25	0.056	0.00254775
Tsc22d1	4.31e-06	0.293179	0.432	0.156	0.042118
Hivep2	1.27e-08	0.286451	0.273	0.056	0.000124401
Ube2d3	1.49e-07	0.286451	0.273	0.063	0.00145706
Slc6a8	2.7e-12	0.285922	0.295	0.046	2.64e-08
Sbno2	3.26e-09	0.285922	0.25	0.045	3.18e-05
Msn	0.000118479	0.285011	0.386	0.157	1
Oat	2.8e-06	0.284627	0.341	0.107	0.0273653
Maged1	3.86e-06	0.284525	0.432	0.154	0.0376925
Epas1	2.16e-07	0.282426	0.364	0.103	0.00210535
Cdkn1c	2.15e-05	0.282426	0.318	0.108	0.21001
S100b	0.000752236	0.281379	0.636	0.348	1
AABR07025010.1	0.00544481	0.279448	0.841	0.665	1
Pcmtd1	1.88e-08	0.278355	0.295	0.066	0.000183657
Mdm2	1.51e-12	0.278191	0.273	0.039	1.47e-08
Bcl3	8.16e-22	0.276776	0.205	0.01	7.97e-18
Cryab	0.00668816	0.272211	0.182	0.071	1
Ncl	0.00180077	0.270567	0.432	0.22	1
Icam1	1.21e-06	0.270305	0.273	0.07	0.0118163
Cnp	4.71e-13	0.269013	0.227	0.026	4.6e-09
Nfkb1	1.31e-12	0.268141	0.182	0.017	1.28e-08
Rplp1	0.000998588	0.266485	0.977	0.964	1
Tuba1a	0.00211423	0.265555	0.386	0.195	1
Mcrip1	1.1e-08	0.265113	0.25	0.048	0.0001074
Actn1	6.61e-07	0.261683	0.386	0.118	0.00645649
Wdr1	4.2e-05	0.260967	0.273	0.087	0.410136
Atxn2l	1.02e-07	0.26078	0.159	0.023	0.00099217
Brd4	8.46e-05	0.26078	0.295	0.104	0.826841
Hsp90ab1	0.00520209	0.259459	0.455	0.267	1
Hip1r	6.65e-12	0.259379	0.25	0.035	6.49e-08
Rps2	0.000591436	0.258742	0.614	0.332	1
Ran	4.19e-06	0.256728	0.25	0.065	0.0409061
Zfp622	1.34e-05	0.254339	0.273	0.081	0.13109
Me1	8.33e-05	0.254187	0.318	0.116	0.814113
Trim47	1.49e-09	0.25339	0.227	0.036	1.46e-05
LOC100360413	0.000268617	0.253264	0.591	0.287	1
Eif4g2	0.00024027	0.252748	0.432	0.194	1
Ugdh	1.52e-07	0.252195	0.205	0.038	0.00148267
Mapk6	1.67e-07	0.25096	0.295	0.072	0.00162876
Prnp	0.16603	-0.254052	0.159	0.235	1
RGD1305645	0.0469648	-0.256042	0.045	0.151	1
Gpx3	0.0175066	-0.257593	0	0.115	1
Serpine2	0.01704	-0.262825	0	0.116	1
Grem1	0.0206186	-0.275307	0	0.109	1
Rpl30	0.0944643	-0.279023	0.205	0.302	1
Igfbp6	0.0360321	-0.281912	0.045	0.159	1
Myoc	0.0825326	-0.282897	0.045	0.131	1
Hapln1	0.0682885	-0.288105	0.159	0.267	1
Fkbp9	0.129193	-0.290044	0.318	0.402	1
Rps14	0.176784	-0.292237	0.318	0.373	1
Rps15	0.0488504	-0.293575	0.705	0.792	1
Itgb5	0.0531638	-0.295261	0.136	0.253	1
Rbm3	0.0604656	-0.296894	0.682	0.749	1
Phtf2	0.0196708	-0.301758	0.114	0.262	1
Tpm1	0.0362755	-0.304495	0.114	0.242	1
Ptn	0.0303043	-0.305115	0.136	0.272	1
Clec3a	0.0106865	-0.315144	0	0.13	1
Crip1	0.0704196	-0.316538	0.182	0.286	1
LOC100359922	0.0381473	-0.318665	0.727	0.769	1
Nedd4	0.0521317	-0.319091	0.182	0.296	1
Lamp1	0.0594614	-0.319771	0.273	0.394	1
Txndc5	0.00618971	-0.321786	0.045	0.214	1
Rpl7	0.0196963	-0.323376	0.591	0.704	1
Sptan1	0.00670273	-0.330495	0.068	0.241	1
Dsc2	0.00231042	-0.340971	0.023	0.211	1
Scd2	0.153157	-0.341386	0.409	0.428	1
Krt8	0.0142315	-0.342737	0.705	0.783	1
Fau	0.0130024	-0.347662	0.659	0.763	1
Tmsb4x	0.079792	-0.355125	0.136	0.235	1
Gsn	0.154927	-0.359075	0.25	0.328	1
Itm2b	0.00741561	-0.373017	0.114	0.289	1
Rpl32	0.00353007	-0.383898	0.682	0.846	1
Rpl11	0.000761517	-0.401775	0.773	0.892	1
P4hb	0.0564541	-0.414536	0.545	0.598	1
Thbs2	0.00215886	-0.42285	0	0.179	1
Rgcc	0.0125963	-0.425581	0.182	0.334	1
Rps28	0.00397756	-0.43344	0.727	0.841	1
Lox	0.017699	-0.443889	0.091	0.233	1
Lgals1	0.00186241	-0.456671	0.136	0.347	1
Fhl1	0.00240848	-0.457196	0.045	0.239	1
App	0.000148607	-0.457456	0.591	0.826	1
Odc1	0.0037984	-0.459142	0.159	0.354	1
Bsg	0.000386793	-0.461528	0.636	0.87	1
Cavin1	0.00358499	-0.462869	0.227	0.416	1
Peg3	0.00171112	-0.468026	0.114	0.326	1
Rpl31	0.00128726	-0.47124	0.682	0.8	1
AC134224.1	2.26e-05	-0.484239	0.386	0.777	0.220884
Rufy3	0.00158936	-0.487157	0.159	0.369	1
Bgn	0.00764301	-0.493177	0.114	0.287	1
Chi3l1	0.0411805	-0.501042	0.068	0.181	1
Vcan	0.00118875	-0.501099	0	0.196	1
Ndufa4l2	6.78e-05	-0.505217	0.409	0.683	0.661959
Cav1	0.000531109	-0.508149	0.114	0.354	1
AABR07044388.2	0.000575544	-0.520805	0.068	0.303	1
Myh2	0.0372803	-0.52389	0.091	0.215	1
Mmp3	0.102869	-0.534808	0.114	0.198	1
AABR07000398.1	1.32e-06	-0.535526	1	1	0.0129373
Col3a1	0.00141659	-0.536999	0.023	0.223	1
Gpc3	0.000182397	-0.544714	0.659	0.825	1
Serpina1	0.000267457	-0.547361	0.091	0.347	1
Rpl24	6.73e-05	-0.552557	0.545	0.785	0.6569
Mt-nd2	4.75e-05	-0.553721	0.682	0.917	0.464213
Mt-nd1	2.98e-05	-0.557546	0.932	0.964	0.290676
Ccn2	0.000850608	-0.562949	0.023	0.237	1
Anxa3	0.000191123	-0.565893	0.068	0.33	1
Rpl5	2.08e-05	-0.569209	0.591	0.798	0.203472
Rpl36al	2.16e-05	-0.572263	0.591	0.785	0.21055
Mt-nd3	1.71e-05	-0.584943	0.659	0.829	0.166998
Pam	0.000583651	-0.590745	0.182	0.417	1
Acta1	0.0144549	-0.602677	0.068	0.215	1
Cst3	0.000396334	-0.608675	0.023	0.257	1
Ahnak	3.75e-06	-0.617956	0.523	0.827	0.0366773
Tbxt	1.59e-05	-0.661233	0.818	0.937	0.155634
Pla2g2a	0.0904646	-0.666821	0.341	0.401	1
Cd24	3.25e-05	-0.669725	0.955	0.961	0.317416
Dst	2.07e-07	-0.723224	0.523	0.825	0.00202432
Fmod	1.3e-06	-0.729214	0.477	0.775	0.012722
Wnk1	8e-09	-0.734164	0.341	0.826	7.81e-05
Meltf	9.03e-08	-0.760368	0.318	0.69	0.000882492
Prelp	4.4e-06	-0.776379	0.341	0.669	0.0430043
Col6a2	1.84e-05	-0.79326	0.568	0.77	0.179905
Mgp	0.016407	-0.809529	0.205	0.343	1
Cytl1	9.88e-05	-0.833959	0.045	0.317	0.964863
Comp	9.03e-06	-0.911479	0	0.322	0.0882536
NEWGENE-621351.1	3.92e-06	-0.924966	0.023	0.366	0.0382513
Ppp1r3c	2.02e-08	-0.938218	0.091	0.524	0.000197394
Slc12a2	7.59e-12	-1.00125	0.182	0.734	7.41e-08
Cd164	1.49e-11	-1.00551	0.205	0.716	1.46e-07
Clu	1.21e-05	-1.0538	0.114	0.422	0.117726
Chad	1.63e-07	-1.39199	0.045	0.448	0.00159175
AABR07028902.1	6.04e-14	-1.46873	0.273	0.855	5.9e-10
Hopx	5.9e-21	-1.77409	0.386	0.954	5.76e-17
AY172581.9	3.89e-15	-1.78152	0.455	0.909	3.8e-11
Ca3	5.61e-19	-1.81268	0.341	0.944	5.48e-15
Dcn	9.21e-14	-1.98893	0.091	0.694	8.99e-10
Sparc	1.94e-17	-2.00519	0.455	0.918	1.89e-13
Col1a1	1.36e-18	-3.34807	0.091	0.8	1.33e-14
