# Supplementary material for: Single nuclear‐spatial transcriptomic sequencing reveals distinct puncture‐induced cell subpopulations in the intervertebral disc of a rat model
Source: Clin Transl Med. 2025 Jun 13;15(6):e70370. doi: 10.1002/ctm2.70370 (PMC12166128; doi:10.1002/ctm2.70370)
Supplement: Supplementary file 3 — Supporting Information [file CTM2-15-e70370-s002.xlsx]

## Sheet: Sheet1
Group	Cases Number	Pfirrmann grading of IVD	Gender	Age	BMI	Diagnosis	Surgical type	Surgical level
II	1	Grade II	Male	57	23.8	Lumbar spine trauma	Lumbar discectomy and intervertebral fusion	L2/3
II	2	Grade II	Male	59	26.2	Lumbar disc herniation	Lumbar discectomy	L5/S1
II	3	Grade II	Female	62	22.4	Lumbar disc herniation	Lumbar discectomy	L4/5
II	4	Grade II	Female	47	28.1	Lumbar disc herniation	Lumbar discectomy	L4/5
II	5	Grade II	Female	66	24.7	Lumbar spine trauma	Lumbar discectomy and intervertebral fusion	L1/2
II	6	Grade II	Female	62	26.5	Lumbar disc herniation	Lumbar discectomy	L5/S1
II	7	Grade II	Male	55	23.4	Lumbar disc herniation	Lumbar discectomy	L4/5
II	8	Grade II	Male	43	24.2	Thoracic spine trauma	Thoracic discectomy and intervertebral fusion	T12/L1
II	9	Grade II	Male	52	27.6	Lumbar spine trauma	Lumbar discectomy and intervertebral fusion	L4/5
II	10	Grade II	Male	60	26.9	Lumbar disc herniation	Lumbar discectomy	L5/S1
II	11	Grade II	Male	55	24.5	Lumbar disc herniation	Lumbar discectomy	L5/S1
II	12	Grade II	Male	76	22.8	Thoracic spine trauma	Thoracic discectomy and intervertebral fusion	T9/10
II	13	Grade II	Male	61	25.9	Lumbar disc herniation	Lumbar discectomy	L4/5
II	14	Grade II	Female	53	23.5	Lumbar disc herniation	Lumbar discectomy	L4/5
II	15	Grade II	Female	52	24.2	Thoracic spine trauma	Thoracic discectomy and intervertebral fusion	T7/8
III	1	Grade III	Male	86	28.4	Lumbar disc herniation	Lumbar discectomy	L4/5
III	2	Grade III	Female	54	21.9	Lumbar disc herniation	Lumbar discectomy	L5/S1
III	3	Grade III	Male	54	20.7	Lumbar disc herniation	Lumbar discectomy	L5/S1
III	4	Grade III	Female	52	22.6	Lumbar spine trauma	Lumbar discectomy and intervertebral fusion	L1/2
III	5	Grade III	Female	63	26.3	Lumbar disc herniation	Lumbar discectomy	L4/5
III	6	Grade III	Female	45	19.5	Lumbar disc herniation	Lumbar discectomy	L4/5
III	7	Grade III	Female	57	22.3	Lumbar disc herniation	Lumbar discectomy	L5/S1
III	8	Grade III	Female	57	23.1	Lumbar disc herniation	Lumbar discectomy	L4/5
III	9	Grade III	Male	85	24.1	Lumbar spine trauma	Lumbar discectomy and intervertebral fusion	L1/2
III	10	Grade III	Male	58	19.8	Lumbar disc herniation	Lumbar discectomy	L5/S1
III	11	Grade III	Female	49	20.5	Thoracic spine trauma	Thoracic discectomy and intervertebral fusion	T10/11
III	12	Grade III	Female	55	25.3	Lumbar disc herniation	Lumbar discectomy	L5/S1
III	13	Grade III	Male	48	23.7	Lumbar disc herniation	Lumbar discectomy	L5/S1
III	14	Grade III	Male	73	27.2	Lumbar disc herniation	Lumbar discectomy	L4/5
III	15	Grade III	Male	50	22.9	Lumbar disc herniation	Lumbar discectomy	L4/5
IV	1	Grade IV	Female	64	25.6	Lumbar disc herniation	Lumbar discectomy	L5/S1
IV	2	Grade IV	Male	46	21.3	Lumbar disc herniation	Lumbar discectomy	L5/S1
IV	3	Grade IV	Female	66	24.4	Lumbar disc herniation	Lumbar discectomy	L5/S1
IV	4	Grade IV	Female	53	25.2	Lumbar disc herniation	Lumbar discectomy	L4/5
IV	5	Grade IV	Female	62	23.8	Lumbar disc herniation	Lumbar discectomy	L5/S1
IV	6	Grade IV	Male	60	19.2	Lumbar disc herniation	Lumbar discectomy	L4/5
IV	7	Grade IV	Female	64	17.4	Lumbar disc herniation	Lumbar discectomy	L4/5
IV	8	Grade IV	Male	46	24.4	Lumbar disc herniation	Lumbar discectomy	L4/5
IV	9	Grade IV	Female	56	21.5	Lumbar disc herniation	Lumbar discectomy	L5/S1
IV	10	Grade IV	Male	73	27.5	Lumbar disc herniation	Lumbar discectomy	L3/4
IV	11	Grade IV	Female	63	23.9	Lumbar disc herniation	Lumbar discectomy	L4/5
IV	12	Grade IV	Male	59	20.7	Lumbar disc herniation	Lumbar discectomy	L5/S1
IV	13	Grade IV	Female	57	18.4	Lumbar disc herniation	Lumbar discectomy	L4/5
IV	14	Grade IV	Female	62	26.8	Lumbar disc herniation	Lumbar discectomy	L5/S1
IV	15	Grade IV	Female	59	23.5	Lumbar disc herniation	Lumbar discectomy	L4/5
V	1	Grade V	Female	67	20.2	Lumbar disc herniation	Lumbar discectomy	L5/S1
V	2	Grade V	Female	65	23.9	Lumbar disc herniation	Lumbar discectomy	L5/S1
V	3	Grade V	Male	66	22.4	Lumbar disc herniation	Lumbar discectomy	L4/5
V	4	Grade V	Female	67	23.4	Lumbar disc herniation	Lumbar discectomy	L4/5
V	5	Grade V	Female	42	20.8	Lumbar disc herniation	Lumbar discectomy	L5/S1
V	6	Grade V	Female	67	22.5	Lumbar disc herniation	Lumbar discectomy	L4/5
V	7	Grade V	Male	56	23.3	Lumbar disc herniation	Lumbar discectomy	L4/5
V	8	Grade V	Male	75	21.8	Lumbar disc herniation	Lumbar discectomy	L5/S1
V	9	Grade V	Female	64	24.1	Lumbar disc herniation	Lumbar discectomy	L5/S1
V	10	Grade V	Male	47	27.8	Lumbar disc herniation	Lumbar discectomy	L4/5
V	11	Grade V	Female	64	22.7	Lumbar disc herniation	Lumbar discectomy	L5/S1
V	12	Grade V	Female	56	23.4	Lumbar disc herniation	Lumbar discectomy	L4/5
